# Supplementary material for: Electrohydrodynamic Coating with Acyclovir PLGA Conjugate for Antiviral Functionalization of Medical Surfaces
Source: Int J Mol Sci. 2025 Nov 13;26(22):10983. doi: 10.3390/ijms262210983 (PMC12652063; doi:10.3390/ijms262210983)
Supplement: Supplementary file 1 [file ijms-26-10983-s001.zip]

Archive with 1 entries (1 files):
- ijms-3905639-supplementary.pdf
